# Supplementary material for: Improving Tumor-Infiltrating Lymphocytes Score Prediction in Breast Cancer with Self-Supervised Learning
Source: Life (Basel). 2024 Jan 5;14(1):0. doi: 10.3390/life14010090 (PMC11154396; doi:10.3390/life14010090)
Supplement: Supplementary file 1 [file life-14-00090-s001.zip]

Archive with 1 entries (1 files):
- life-2732347-supplementary.pdf
